# Supplementary material for: Risk prediction of combined fibrinogen degradation products, thrombomodulin, and maximum amplitude for assessing association with venous thromboembolism in patients with post-traumatic fractures
Source: PLoS One. 2026 Apr 23;21(4):e0346726. doi: 10.1371/journal.pone.0346726 (PMC13105350; doi:10.1371/journal.pone.0346726)
Supplement: S1 Data — (XLSX) [file pone.0346726.s001.xlsx]

## Sheet: Sheet1
Group	Gender	D-dimer (mg/L)	FDP (ug/ml)	PLT (10^9/L)	TAT (ng/ml)	TM (TU/ml)	PIC(ug/ml)	The time from the patient's fracture to the patient's admission for ultrasound examination (days)	Smoking	Use of anticoagulant drugs	Diabetes	R (min)	K (min)	Angle (deg)	MA (mm)	LY30%	G (d/sc)	CI
VTE group	man	2.07	2.03	222	12.73	15.07	2.18	31	no	no	no	7.5	1.5	66.5	64.6	0.7	9100	-0.3
VTE group	woman	7.34	28.86	397	10.88	17.1	2.12	21	no	no	yes	4.2	0.9	76.7	78.8	0.1	18600	4.6
VTE group	man	2.47	8.18	346	10.86	15.36	0.78	20	no	yes	no	4.8	0.9	76.8	79.7	0	19668.4	4.4
VTE group	man	15.56	77.59	263	22.26	9.26	2.68	1	no	no	yes	6.5	1.3	70.2	65.6	3.3	9500	0.9
VTE group	woman	13.6	71.33	322	19.18	6.44	1.92	1	no	yes	yes	5.2	0.8	75.5	74.5	0	14600	3.4
VTE group	man	9.82	40.85	504	6.9	9.22	1.58	9	no	yes	no	4	0.8	80	73.9	0	14187.4	4.4
VTE group	man	6.05	24.5	255	9.86	12.2	1.46	41	yes	yes	yes	8.2	1.3	70.1	72.6	0	13200	0.6
VTE group	man	7.5	28.93	380	23.7	12.46	1.14	25	no	yes	no	9.6	1.7	68.6	80	0	20000	0.3
VTE group	man	1	3.29	253	4.84	9.08	1.45	17	no	yes	no	8.1	1.4	66.9	64.2	0.6	9000	-0.7
VTE group	man	7.45	26.76	238	9.83	10.86	2.37	2	no	yes	no	7.7	1.3	72.4	78.6	0	183000	1.8
VTE group	woman	21.87	165.5	247	8.95	8.12	1.34	5	no	yes	yes	7.1	1.2	71.9	73.4	0	13800	1.6
VTE group	man	11	48.01	355	23.55	21.66	1.58	17	no	yes	no	10.8	1.5	71.1	80.7	0	20900	-0.1
VTE group	man	5.74	42.98	353	11.53	12.53	2.13	11	no	no	yes	6.3	0.8	77.2	84.6	0	27500	4
VTE group	man	4.24	15.64	526	30.18	10.72	1.64	13	no	yes	no	4.4	0.9	73.5	68.5	0.8	10900	3
VTE group	man	9.16	42.97	184	29.79	10.7	2.91	3	no	no	yes	6.5	2.4	56.6	59.9	0	7500	-1.3
VTE group	man	5.28	21.13	439	8.29	12	1.88	21	no	yes	no	7.8	1.4	72.4	85	0	28300	2.5
VTE group	man	15.56	77.59	263	22.26	9.26	2.68	3	no	no	yes	6.5	1.3	70.2	65.6	3.3	9500	0.9
VTE group	woman	13.6	71.33	322	19.18	6.44	1.92	2	no	yes	yes	5.2	0.8	75.5	74.5	0	14600	3.4
VTE group	man	23.56	74.55	167	11.8	12.69	4.04	4	no	yes	yes	5.5	1.3	69.5	71	0.3	12200	2.1
VTE group	woman	9.18	42.95	317	28.04	12.48	1.5	2	no	yes	yes	7.3	1.3	73.4	80.7	0	21000	2.4
VTE group	man	3.5	10.84	210	14.05	7.21	0.48	3	no	no	no	7	1.3	70.5	69.1	1.1	11200	1
VTE group	man	11.84	35.36	665	5.02	20.6	4.21	11	yes	no	no	10.5	1.8	70	84.6	0	27500	0.4
VTE group	woman	17.14	92.83	269	34.61	11.88	6.69	12	no	no	no	11.6	2.2	59	63.1	0	8500	-4
VTE group	man	1.9	7.13	264	14.92	13.46	1.19	6	no	no	no	8.5	1.3	69.2	69.6	0	11400	0
VTE group	man	2.97	12.95	319	6.26	9.54	2.38	10	no	no	no	7	1.2	74.3	80.1	0	20100	2.6
VTE group	man	5.98	11.91	279	15.1	12.6	0.58	6	no	yes	no	4.3	0.8	79.2	72.5	0.3	13212.9	4
VTE group	man	29.67	98.23	164	25	12.7	3.52	4	no	yes	no	5	1.3	49.7	62.5	0.2	8347.2	-0.1
VTE group	man	12.96	37.54	405	20.2	14.3	0.67	7	no	no	no	5	0.9	77.7	80.3	3.2	20326.5	4.3
VTE group	man	21.7	80.9	308	36.5	31.8	8.78	5	no	no	no	3.2	0.8	77.4	73.4	0.5	13790.4	4.7
VTE group	man	11.33	23.68	246	36.8	16.4	2.01	2	yes	no	no	6.2	1.5	68.8	65	0.5	9295.3	0.8
VTE group	woman	0.82	4.72	393	8.4	15.6	2.36	12	no	yes	no	5.1	0.8	79	78.6	3.1	18383.3	4.2
VTE group	man	32.2	112.82	162	269	12.4	16.35	2	no	no	yes	3.8	1.4	70.5	63.9	0.4	8849.8	2.4
VTE group	woman	31.8	78.04	80	269.1	10.7	13.41	2	no	yes	yes	7.7	1.3	72.6	78.5	0.1	18205.2	1.8
VTE group	woman	9.07	48.09	271	41.4	11	3.13	15	no	no	no	4.2	0.9	76	71	1.2	12213.6	3.6
VTE group	man	4.52	7.16	427	16.8	8.6	2.94	11	no	no	no	5.3	0.9	77.2	72.7	4.8	13306.6	3.1
VTE group	woman	1.45	5.85	144	18	9.6	1.3	3	no	yes	no	5.8	1.2	71.5	65	1.9	9266.6	1.4
VTE group	woman	13.48	46.08	123	42.8	9.3	2.89	3	no	yes	no	5.1	1.2	73	60.6	3.3	7695.9	1.4
VTE group	woman	28.2	108.73	210	54.3	8.9	2.13	2	no	yes	yes	5.8	1.4	68.8	59.8	2.2	7444.1	0.5
VTE group	man	8.66	42.96	543	19.7	18	3.86	2	no	yes	yes	4.9	0.8	77.9	78	1	17759.6	4.1
VTE group	woman	4.6	8.07	242	71.5	12.5	7.52	4	no	no	no	4	0.8	77.4	76.3	0.8	16136.1	4.5
VTE group	woman	6.87	11.13	376	16.2	7.6	1.53	14	no	yes	no	4.5	1	75.4	71	1.6	12241.4	3.3
VTE group	woman	7.74	11.83	323	19.7	9.3	2.1	16	no	yes	yes	5.3	0.8	77.3	74.5	1.2	14619.9	3.4
VTE group	woman	7.6	11.18	104	39.4	11.6	1.44	3	no	no	no	4.2	0.8	77.7	70.7	0.7	12075.8	3.7
VTE group	woman	28.6	105.78	117	54	6.8	11.87	2	no	no	no	4.2	2.2	67.1	53.3	0	5697	0.3
control group	man	1.94	8.07	237	4.53	10.66	0.9	3	yes	no	yes	4.9	1.5	67.3	62.9	2.3	8500	1.3
control group	man	0.83	4.12	428	2.78	6.95	0.45	95	no	no	no	7	1.8	62.6	64.9	0.1	9200	-0.3
control group	man	0.55	1.5	268	2.46	8.78	0.7	2	yes	no	no	8	1.4	67	65.3	0.6	9400	-0.4
control group	man	6.9	29.9	115	13.86	11.67	0.83	10	no	yes	no	6.2	2.2	59.6	55.5	0	6200	-1.3
control group	woman	2.34	7.64	300	1.81	5.86	0.88	1	no	no	no	6.7	1.2	70.2	68.8	0	11000	1.1
control group	man	2.6	10.07	160	14.62	7.76	0.42	3	no	yes	yes	4.6	1.5	66.7	61	1.5	7800	1.2
control group	man	5.59	23	302	28.37	10.06	1.33	4	no	no	no	5.3	1.1	73	71.8	0	12700	2.7
control group	man	5.99	21.09	315	6.4	14.76	3.59	15	no	no	yes	10	1.3	73.7	83.9	0	26100	1.1
control group	woman	1.7	6.22	409	7.68	7.38	0.25	14	no	no	yes	5.5	1	74.9	76.5	0	16200	3.3
control group	man	0.59	2.43	164	7.71	9.7	1.15	1	no	no	yes	6.8	1.8	67.3	48.6	0	4719	-1.8
control group	man	3.26	10.74	400	13.08	14.26	1.09	8	no	no	yes	3.4	0.8	60.8	58.6	0	7066	1.5
control group	woman	2.22	8.51	214	6.87	11.39	0.7	6	no	no	no	6.3	1	73.6	71	0.7	12200	2
control group	man	1.85	4.95	195	3.82	7.96	1.9	4	no	no	no	8.6	1.3	70.1	72.1	2.3	129000	0.2
control group	woman	1.72	5.26	300	2.24	9.2	1	41	no	yes	no	7.3	1.2	71.2	69.9	1.8	11600	0.9
control group	man	0.88	6.42	304	68.03	7.15	0.88	3	no	no	no	9	1.2	72	77	0	16800	0.7
control group	man	2.97	12.3	226	1.82	16.1	0.83	32	no	no	no	8	1.3	70.5	73.3	0	13700	0.9
control group	man	2.53	6.66	585	4.23	9.18	1.58	18	no	no	no	7.1	1.1	74.1	79.5	0	19400	2.5
control group	woman	14.33	82.04	241	14.09	3.65	9.76	3	no	no	no	6.1	1.1	74	74.5	0	14600	2.5
control group	woman	4.12	16.66	311	4.56	8.5	0.53	32	no	yes	yes	11.3	2.8	54.7	65.7	0.4	9600	-4
control group	woman	1.74	3.85	283	1.55	13.96	0.94	29	no	no	no	7.3	1.3	69	69.7	0	11500	0.7
control group	man	0.55	1.5	230	7.25	9.42	0.77	2	yes	no	no	8.1	1.5	66.1	62.9	1.8	8500	-0.9
control group	man	2.35	12.03	454	5.92	15.43	1.08	13	no	yes	yes	4.5	0.9	75.3	75.9	2.1	15800	3.9
control group	man	3.67	12.86	166	2.17	7.21	1.6	21	yes	no	yes	7.2	1.4	70	75.1	0	15100	1.5
control group	woman	1.56	6.9	280	2.72	7.59	2.4	2	no	yes	no	8	1.7	65.7	65	1.2	9300	-0.7
control group	man	4	14.8	174	12.73	7.18	2.51	2	yes	no	no	4.2	1.6	66.2	61.6	1.8	8000	1.4
control group	man	2.99	11.62	310	8.48	10.53	2.7	12	yes	no	yes	7.3	1.4	69.4	71.6	0.8	12600	1
control group	man	1.5	5.32	345	6.85	6.85	1.94	4	no	no	no	8.2	1.3	71.1	76.5	0	163000	1.1
control group	man	2.09	7.84	218	18.4	8.7	1.31	2	no	no	no	7	1.5	66.9	64.9	0	9200	0.1
control group	woman	1.49	12.36	280	13.5	9.53	0.38	1	no	no	no	3.9	1.3	71.4	61	0.9	7833.4	2
control group	man	3.65	8.21	422	21.4	7.8	1.55	1	no	no	no	6.1	1.1	73.5	65.1	9.1	9324.1	1.4
control group	man	1.17	4.29	313	9.5	5.3	0.24	9	no	yes	no	3.5	1.1	62.1	74.3	1.4	14458.8	3.3
control group	man	7.12	11.92	179	42.1	11.7	1.41	4	no	yes	no	3.6	1.1	74.2	63	0.9	8449.3	2.8
control group	man	4.75	5.87	308	15.2	14.2	1.67	12	no	yes	no	4.5	0.8	77.4	76.1	0.4	15908.2	4.2
control group	woman	10.28	37.19	297	18.8	7.6	5.8	11	no	yes	no	5.4	1.1	74.5	72.3	0	13043.4	2.8
control group	woman	32.6	82.03	138	69.5	7	16.9	2	no	yes	yes	5.2	1.4	65.1	61.1	0.7	7864.3	0.7
control group	woman	14.59	27.24	254	30.3	9.55	3.66	6	no	yes	no	6.2	1.1	74	71	1.8	12269.3	2
control group	man	6.67	6.87	213	17.5	8.2	0.61	4	no	yes	no	4.6	2.2	61.9	57.3	0.3	6706.6	0.1
control group	man	0.75	6.21	203	15.9	7	0.99	2	no	no	no	5	1.3	71.6	64.8	0.9	9209.6	1.8
control group	man	2.37	7.67	292	9	7.7	1.9	15	no	yes	no	5.4	1.1	74.8	71	1.2	12255.3	2.6
control group	man	0.06	3.43	264	5.1	6.8	0.66	2	no	no	no	6.7	1.8	64.1	60.1	2.3	7539.2	-0.6
control group	man	0.58	3.27	254	6	6.7	0.74	2	no	yes	no	5.9	1.9	63.5	58.8	2.3	7139.6	-0.4
control group	man	0.64	4.08	216	5.9	7.8	0.22	2	no	no	no	7.2	1.8	65.6	56.7	5.7	6541.9	-1.2
control group	woman	0.44	7.45	202	5.7	6.6	0.78	5	no	no	no	4.7	1.8	65.6	61.6	0.6	8037.3	1
control group	woman	5.07	10.13	169	62.8	14.1	2.14	3	no	yes	no	4.2	1	62.9	66	0.4	9719.4	2
control group	woman	10.27	53.29	206	26.5	13.2	2.07	8	no	yes	yes	4	0.9	76.2	73.2	1	13626.1	4
control group	woman	11.24	48.84	126	39.9	13.4	0.5	3	no	no	yes	4.4	1.8	67.4	55.6	0.1	6249.8	0.6
control group	man	0.35	2.09	268	10.3	8	0.69	6	no	yes	no	5.8	1	75.4	76	3.3	15867.3	3
control group	man	13.96	21.48	129	30.2	12.5	2.25	3	no	yes	yes	6	1.6	67.9	57	0.5	6636.4	-0.2
control group	woman	6.98	11.69	177	19.4	14.3	1.33	10	no	yes	no	3.8	1	75.7	71.8	1.2	12699.1	3.9
control group	man	1.04	3.15	172	20.5	7.3	0.86	4	no	yes	no	4.8	1.3	71.2	60.3	6	7605.9	1.3
control group	man	3.43	10.56	172	11.8	7.2	0.88	5	no	yes	no	5.2	1.3	71.1	66.7	0.1	10009.4	1.9
control group	man	6.63	8.63	268	21.6	11.1	1.82	10	no	yes	no	4.1	0.9	76.3	71.7	1.1	12655.2	3.8
control group	man	5.78	16.43	242	17.7	8.7	1.74	1	no	yes	no	5.5	1.4	69	62.9	1.1	8465.2	1
control group	man	0.39	3.2	235	9.9	6.3	1.2	4	no	no	no	7.2	1.6	66.4	62.1	0.4	8182.3	-0.4
control group	woman	1.6	4.44	273	4.1	8.5	0.65	40	no	no	no	5.2	1.1	74.3	68.9	2	11060.2	2.5
control group	man	0.6	3.72	194	9.2	19	1.37	42	no	yes	yes	4.4	1.1	74.9	63.4	0.1	8663.5	2.4
